# Supplementary material for: Recombinase-based amplification coupled with lateral flow chromatography for the specific and sensitive detection and identification of Leishmania major in cutaneous leishmaniasis patients
Source: Front Microbiol. 2025 Jan 27;15:1514684. doi: 10.3389/fmicb.2024.1514684 (PMC11807989; doi:10.3389/fmicb.2024.1514684)
Supplement: Supplementary file 2 [file Table_1.xlsx]

## Sheet: Table S1
Table S 1: Clinical and epidmiological data of the collected samples
Patient	Patient Code	Year	Gender	Age (Years)	Number of Lesions	DE Parasite load	Geographical origins
1	PER340239	2018	F	57	8	+	Sousse
2	PER340247	2018	M	41	1	-	Sousse
3	PER340208	2018	F	39	2	+	Sousse
4	PER340213	2018	F	80	ND	+	Sousse
5	PER340205	2018	M	51	3	+	Sousse
6	PER340203	2018	F	39	ND	+	Sousse
7	PER340231	2018	M	5	1	+	Sousse
8	PER340204	2018	M	52	1	+	Sousse
9	PER340241	2018	M	44	ND	-	Sousse
10	PER340226	2018	M	3	ND	+	Sousse
11	PER340217	2018	F	14	ND	-	Sousse
12	PER340250	2018	13	M	ND	-	Sousse
13	PER340219	2018	M	7	ND	+	Sousse
14	PER340220	2018	F	46	ND	+	Sousse
15	PER340242	2018	M	48	7	+	Sousse
16	PER340202	2018	F	13	ND	+	Sousse
17	PER340214	2018	F	6	2	+	Sousse
18	PER340243	2018	M	23	4	+	Sousse
19	PER340225	2018	M	21	6	-	Sousse
20	PER340223	2018	F	63	1	+	Sousse
21	PER340218	2018	F	47	5	+	Sousse
22	PER340273	2019	M	6	1	ND	Sousse
23	PER340308	2019	F	47	2	2+	Sousse
24	PER340269	2019	F	44	ND	-	Sousse
25	PER340306	2019	F	32	2	-	Sousse
26	PER340301	2019	M	50	1	-	Sousse
27	PER340261	2019	M	32	ND	-	Sousse
28	PER340349	2019	M	29	1	-	Sousse
29	PER340256	2019	F	59	ND	3+	Sousse
30	PER340336	2019	M	38	1	-	Sousse
31	PER340294	2019	M	49	1	ND	Sousse
32	PER340277	2019	M	36	1	ND	Sousse
33	PER340257	2019	M	26	ND	-	Sousse
34	PER340295	2019	M	70	4	-	Sousse
35	PER340332	2019	F	44	ND	5+	Sousse
36	PER340322	2019	M	12	4	+	Sousse
37	PER340315	2019	F	35	3	ND	Sousse
38	PER340290	2019	M	8 Months	ND	3+	Sousse
39	PER340310	2019	M	9	ND	2+	Sousse
40	PER340282	2019	M	25	3	-	Sousse
41	PER340286	2019	M	41	3	ND	Sousse
42	PER340325	2019	F	5	ND	+	Sousse
43	PER340284	2019	F	58	3	+	Sousse
44	PER340311	2019	M	63	1	2+	Sousse
45	PER340267	2019	F	3	1	3+	Sousse
46	PER340283	2019	F	12	ND	+	Sousse
47	PER340345	2019	F	3	ND	+	Sousse
48	PER340333	2019	M	34	3	+	Sousse
49	PER340337	2019	M	21	ND	-	Sousse
50	PER620249	2018	F	5	2	2+	Morocco
51	PER620240	2018	F	6	1	2+	Morocco
52	PER620229	2018	F	58	1	2+	Morocco
53	PER620237	2018	M	14	1	2+	Morocco
54	PER620216	2018	F	15	1	2+	Morocco
55	PER620250	2017	F	6	1	3+	Morocco
56	PER620234	2017	M	6	1	3+	Morocco
57	PER620225	2017	F	5	1	2+	Morocco
58	PER620220	2017	F	5	1	2+	Morocco
59	PER620238	2018	F	11	1	3+	Morocco
60	PER620156	2017	F	6	4	2+	Morocco
61	PER620134	2017	M	7	2	2+	Morocco
62	PER620155	2017	F	50	10	2+	Morocco
63	PER620160	2017	F	40	>15	2+	Morocco
64	PER620122	2017	F	40	3	2+	Morocco
65	PER620125	2017	M	7	9	2+	Morocco
66	PER620163	2017	F	25	3	+	Morocco
67	PER620161	2017	F	35	11	2+	Morocco
68	PER620143	2017	F	5	3	3+	Morocco
69	PER620140	2017	F	48	9	3+	Morocco
70	PER620223	2018	F	6	1	4+	Morocco
71	PER620243	2018	M	5	1	3+	Morocco
72	PER620211	2018	M	13	1	2+	Morocco
73	PER570052	2018	F	54	2	-	Tunis
74	PER570100	2018	M	31	1	-	Tunis
75	PER570110	2018	M	25	1	-	Tunis
76	PER570106	2018	M	59	1	-	Tunis
77	PER570104	2018	M	21	1	-	Tunis
78	PER570107	2018	F	41	ND	-	Tunis
79	PER520118	2017	F	24	1	ND	Lebanon
80	PER520106	2017	M	44	2	ND	Lebanon
81	PER520110	2017	M	23	3	ND	Lebanon
82	PER520114	2018	M	12	1	ND	Lebanon
83	PER520109	2018	F	9	ND	ND	Lebanon
84	PER520115	2017	M	12	2	ND	Lebanon
85	PER520108	2017	F	10	ND	ND	Lebanon
86	PER520107	2017	F	51	1	ND	Lebanon
ND	Not determined
F	Female
M	Male
The reading of parasiteimea is done by the criteria suggested by the WHO:
-	0 parasites/1000 fields
+	1-10 parasites/ 1000 fields
2+	1-10 parasites/ 100 fields
3+	1-10 parasites/ 10 fields
4+	1-10 parasites/field
5+	10-100 parasites/field
