# Supplementary material for: Recombinase-based amplification coupled with lateral flow chromatography for the specific and sensitive detection and identification of Leishmania major in cutaneous leishmaniasis patients
Source: Front Microbiol. 2025 Jan 27;15:1514684. doi: 10.3389/fmicb.2024.1514684 (PMC11807989; doi:10.3389/fmicb.2024.1514684)
Supplement: Supplementary file 3 [file Table_2.xlsx]

## Sheet: Table S2
Table S2: SNPs postion in the selected Primers/probes sets
Target	Primer/Probe	Primer/Probe sequence 5'--->3'
		n1	n2	n3	n4	n5	n6	n7	n8	n9	n10	n11	n12	n13	n14	n15	n16	n17	n18	n19	n20	n21	n22	n23	n24	n25	n26	n27	n28	n29	n30	n31	n32	n33	n34	n35	n36	n37	n38	n39	n40	n41	n42	n43	n44	n45	n46	n47
m30_1	F1
	R1
	Probe 1
m30_2	F2
	R2
	Probe 2
m22	F
	R
	Probe
m27	F
	R
	Probe
		n:	Nucleotide
			L. major specific SNP
			L. tropica specific SNP
			L. infantum specific SNP
			Sequence gap in L. infantum/L. donovani species
			Sequence gap in L. tropica species
			Identical sites
			End of the Sequence
