# Supplementary material for: Recombinase-based amplification coupled with lateral flow chromatography for the specific and sensitive detection and identification of Leishmania major in cutaneous leishmaniasis patients
Source: Front Microbiol. 2025 Jan 27;15:1514684. doi: 10.3389/fmicb.2024.1514684 (PMC11807989; doi:10.3389/fmicb.2024.1514684)
Supplement: Supplementary file 4 [file Table_3.xlsx]

## Sheet: Table S3
Table S3 : Designed primer pairs and probes specific to L. major
Target (Amplicon length)	Gene	Protein	Primers/probes	5'-->3'	Modification
m30_1 (217bp)	Intergenic region (LmjF30.0190-LmjF30.0200)	None	m30-F1	TCATTTTCGCATGTCTGTGTGGGACTCCGC	None
			m30-R1	TACTGCTGAAAGGGGGAGGAAGTGGTGGGG	5'-Fam
			m30-Probe1	CTCATCGGCGCAGCGAATCCGGTGAGCCGTAGAGCGGTGCGCTGTGA	5'-biotin
					Inner modification dSpacer ( THF) (5'-30nt--Thf--Xnt-3')
					3' end Spacer C3
m30_2 (124bp)			m30-F2	ACCCGCCTCATTTTCGCATGTCTGTGTGGG	None
			m30-R2	TCCTGCCGTGTCACAGCGCACCGCTCTACG	5'-Fam
			m30-Probe2	TGGGACTCCGCTTCTTCTCTTTCTCATCCTTTCAACGTGCTCATCG	5'-biotin
					Inner modification dSpacer ( THF) (5'-30nt--Thf--Xnt-3')
					3' end Spacer C3
m30_3 (226bp)			m30-F3	TCTCATCCTTTCAACGTGCTCATCGGCGCA	None
			m30-R3	GGCCATGCAGATGTGCGCAGGCGATGCCTG	5'-Fam
			m30-Probe1	CTCATCGGCGCAGCGAATCCGGTGAGCCGTAGAGCGGTGCGCTGTGA	5'-biotin
					Inner modification dSpacer ( THF) (5'-30nt--Thf--Xnt-3')
					3' end Spacer C3
m02 (200bp)	LmjF.02.0155	Hypothetical protein	m-02-F	AAGCTTCCTGCCATATCTACGTATGCGTGTCG	None
			m-02-R	TCACGTCAGCTGCAGGAAAATGGTGTTTGT	5'-Fam
			m-02-Probe	CTTGCGAAATCTGTCTTGGCCCACCAGCAGCTCCAACACATAGACAC	5'-biotin
					Inner modification dSpacer ( THF) (5'-30nt--Thf--Xnt-3')
					3' end Spacer C3
m27 (232bp)	LmjF.27.1740	Hypothetical protein, Unknown function	m-27-F	AAGACGGCTTCGCGATCGTCTTGACGGGGC	None
			m-27-R	TGGGAGTGGGAGGGTTTATATTCCTGGCGGC	5'-Fam
			m27-Probe	GTCGCCCGTTTTCATCAGCCGTGCTTCCTTGCCTGGTCACATCGAAC	5'-biotin
					Inner modification dSpacer ( THF) (5'-30nt--Thf--Xnt-3')
					3' end Spacer C3
m22 (166bp)	LinJ.22. 0300	Hypothetical protein in L. infantum-Non coding region in L. major	m-22-F	AAAACGTGACACCCTGAAACGTCGAGATCG	None
			m-22-R	CTGTCGCAGCCCGGTTGAAATGGATGATGGCG	5'-Fam
			m22-Probe	CATAAACAAATCACACTTGAAGACAACGACCCGAAAACTCGCAAAC	5'-biotin
					Inner modification dSpacer ( THF) (5'-30nt--Thf--Xnt-3')
					3' end Spacer C3
m-31 (118bp)	LmjF.31.2080	Hypothetical protein, conserved	m-31 -F	ACACGTATCACAGCATTTTCATGTGGTGCGG	None
			m31-R	ACGTCCATTTCTTTTTTCTGTCTTCCTTCCGCTCG	5'-Fam
			m-31-Probe	GAGACGAAGGAGTCCCCCTCTCTCTACTTCTTTGGCGTTCTGATGTG	5'-biotin
					Inner modification dSpacer ( THF) (5'-30nt--Thf--Xnt-3')
					3' end Spacer C3
